# Supplementary material for: Assessment of Changes in Serum C-Reactive Protein Levels in Patients after Ischemic Stroke Undergoing Rehabilitation—A Retrospective Observational Study
Source: J Clin Med. 2023 Jan 29;12(3):1029. doi: 10.3390/jcm12031029 (PMC9917915; doi:10.3390/jcm12031029)
Supplement: Supplementary file 1 [file jcm-12-01029-s001.zip]

Archive with 1 entries (1 files):
- jcm-2142686-supplementary.pdf
